# Supplementary material for: Deciphering Silence: Functional Studies of GCK Synonymous and Nonsense Variants and Their Importance in Understanding Diabetes
Source: Genes (Basel). 2026 Feb 10;17(2):214. doi: 10.3390/genes17020214 (PMC12941200; doi:10.3390/genes17020214)
Supplement: Supplementary file 1 [file genes-17-00214-s001.zip]

Archive with 1 entries (1 files):
- genes-4055023-supplementary.pdf
